# Supplementary material for: Bifidobacterium pseudocatenulatum CECT 7765 Reduces Obesity-Associated Inflammation by Restoring the Lymphocyte-Macrophage Balance and Gut Microbiota Structure in High-Fat Diet-Fed Mice
Source: PLoS One. 2015 Jul 10;10(7):e0126976. doi: 10.1371/journal.pone.0126976 (PMC4498624; doi:10.1371/journal.pone.0126976)
Supplement: S3 File — (XLSX) [file pone.0126976.s003.xlsx]

## Sheet: %avg+se+permut-pvalues
S3 Table	Bacterial abundances relative to all reads (%) obtained by pyrosequencing									Permutation test of statistical significance
Classification results of the RDP multiclassifier	SD		SD+Bif		HFD		HFD+Bif			SD vs SD+Bif	SD vs HFD	HFD vs HFD+Bif	HFD+Bif vs SD+Bif	HFD+Bif vs SD
% relative to all reads	Mean	se	Mean	se	Mean	se	Mean	se		p-value	p-value	p-value	p-value	p-value
Phylum level
Firmicutes	65.2685	9.63707	65.965	11.786	83.83	5.41158	87.241	6.12116		0.9	0.00076	0.254	0.00073	< 0.001
Bacteroidetes	31.1674	8.24607	31.7093	11.868	8.33281	4.79352	2.24304	1.74736		0.915	< 0.001	< 0.001	< 0.001	< 0.001
Proteobacteria	0.536799	0.268311	0.518	0.208	6.117	2.40127	4.255	1.5623		0.989	< 0.001	0.117	< 0.001	< 0.001
Actinobacteria	2.31592	1.72792	0.935706	0.459445	0.648556	0.416146	5.07456	5.73977		0.0552	0.0147	< 0.001	0.00081	0.125
Tenericutes	0.046966	0	0.0161421	0	0	0	0	0		0.589	0.00247	n.a.	0.0252	0.001
Verrucomicrobia	0.039451	0.02465	0.0712723	0.0307	0.0130634	0	0	0		0.878	0.0556	0.894	0.043	0.013
TM7	0.0350671	0.0363084	0.0372301	0	0	0	0.0130446	0		1	1	n.a.	1	1
Deferribacteres	0.0732006	0.0542593	0.191393	0.186307	0.675296	1.17222	0.55984	1.04203		0.732	0.467	1	1	0.735
Cyanobacteria/Chloroplast	0.0260653	0.0126413	0	0	0	0	0	0		0.2	0.201	n.a.	n.a.	0.202
Family level
Lachnospiraceae	22.634	19.7612	30.363	23.936	27.133	10.2884	42.448	6.58844		0.491	0.588	0.00922	0.245	0.03
Ruminococcaceae	2.3108	1.02136	4.56242	3.30479	14.4105	7.40503	11.1454	2.8713		0.0894	< 0.001	0.225	0.00234	< 0.001
Peptococcaceae 1	0.0254607	0.0227229	0	0	0.0429318	0.0479379	0.039573	0.0231192		0.468	0.0792	0.775	0.0015	0.025
Clostridiales Incertae Sedis XIII	0.0167294	0.00521143	0.0245455	0.0116615	0.0256175	0.0194217	0.0276924	0.0101587		0.554	0.074	0.602	0.516	0.208
Eubacteriaceae	0.0270591	0.00963958	0.0196803	0.0102803	0.0334278	0.0191444	0.0218167	0.0177191		1	0.167	0.202	1	0.857
Peptostreptococcaceae	0	0	0	0	2.21749	1.55611	1.17899	0.263717		n.a.	< 0.001	0.0694	< 0.001	< 0.001
Clostridiaceae 1	0	0	0.0360676	0.0274742	1.02405	0.572209	0.0130446	0		0.0779	0.00737	0.00672	0.0768	1
Clostridiales Incertae Sedis XI	0	0	0	0	0	0	0.042206	0		n.a.	n.a.	1	1	1
unclassified Clostridiales	1.4686	0.525399	1.73531	0.724744	2.04656	1.21563	2.1816	1.08967		0.418	0.244	0.338	0.0399	0.004
Erysipelotrichaceae	35.4396	17.8684	26.9446	19.2879	15.822	11.7758	23.618	8.47177		0.364	0.0216	0.0971	0.806	0.166
Lactobacillaceae	2.536	1.11473	1.33011	1.04783	15.696	22.8674	2.06154	2.50527		0.0438	0.0405	0.0483	0.703	0.584
Streptococcaceae	0.0158738	0.00544167	0.018615	0	4.0831	1.21563	2.93725	1.73763		0.18	< 0.001	0.22	< 0.001	< 0.001
Enterococcaceae	0.0719133	0.0744886	0	0	0.013225	0.000562935	0.181512	0.0799847		0.468	0.85	0.202	0.202	0.321
Aerococcaceae	0.020247	0	0	0	0	0	0	0		1	1	n.a.	n.a.	1
unclassified Lactobacillales	0.0910711	0.0618229	0.108971	0.0924311	0.384566	0.383926	0.168107	0.19535		0.657	0.0129	0.27	0.221	0.101
Staphylococcaceae	0.0404879	0.0286249	0.0273635	0	0.0319602	0.0228201	0.0232072	0.0178597		0.733	0.393	0.751	0.0214	0.21
Bacillales Incertae Sedis XI	0.020247	0	0	0	0.0391901	0	0	0		1	1	1	n.a.	1
Bacillaceae 1	0	0	0	0	0.01293	0.000505195	0	0		n.a.	0.469	0.466	n.a.	n.a.
Bacillales Incertae Sedis XII	0	0	0	0	0.0140522	0	0	0		n.a.	1	1	n.a.	n.a.
unclassified Bacillales	0	0	0	0	0.00392273	0.00555689	0	0		n.a.	0.2	0.2	n.a.	n.a.
Veillonellaceae	0	0	0.0325994	0.0187932	0.0149779	0.00352047	0	0		0.0766	0.201	0.198	0.0759	n.a.
Porphyromonadaceae	26.4179	6.77274	28.1246	10.7951	3.08528	1.76584	1.02081	0.937487		0.709	< 0.001	0.00596	< 0.001	< 0.001
Prevotellaceae	2.58952	1.97148	1.02153	0.446889	0.106659	0.163224	0.107585	0		0.0435	< 0.001	0.0555	< 0.001	< 0.001
Bacteroidaceae	0.282971	0.229416	0.308814	0.12942	1.0753	1.16622	0.192243	0.14363		0.792	0.00959	0.00069	0.0998	0.364
Rikenellaceae	0.368052	0.110348	0.235631	0.142574	1.96588	1.75543	0.632089	0.676356		0.0593	0.00071	0.0368	0.193	0.486
unclassified Bacteroidales	0.753371	0.190921	1.10399	0.688685	0.0925657	0.0432043	0.0393798	0.046785		0.184	< 0.001	0.0381	< 0.001	< 0.001
Flavobacteriaceae	0	0	0	0	0.0441436	0.0435597	0	0		n.a.	0.466	0.468	n.a.	n.a.
Sphingobacteriaceae	0	0	0	0	0.00468406	0	0	0		n.a.	1	1	n.a.	n.a.
Desulfovibrionaceae	0.0871692	0.088722	0.039484	0.0369129	3.26084	1.28294	2.17174	0.823883		0.331	< 0.001	0.0913	< 0.001	< 0.001
Bdellovibrionaceae	0	0	0.0137451	8.95042e-05	0	0	0	0		0.468	n.a.	n.a.	0.47	n.a.
unclassified Desulfovibrionales	0.27247	0.220367	0.28869	0.276548	2.04992	0.932131	1.26955	0.767019		0.901	< 0.001	0.171	0.00097	< 0.001
Sutterellaceae	0.135295	0.148264	0.117995	0.0882832	0	0	0	0		0.793	< 0.001	n.a.	< 0.001	< 0.001
Comamonadaceae	0	0	0	0	0.00419094	0	0	0		n.a.	1	1	n.a.	n.a.
Oxalobacteraceae	0	0	0	0	0.0281044	0	0	0		n.a.	1	1	n.a.	n.a.
unclassified Burkholderiales	0.0139771	0.0230511	0.0075264	0.0109291	0	0	0	0		0.55	0.2	n.a.	0.202	0.198
Bradyrhizobiaceae	0	0	0	0	0.0133422	0	0	0		n.a.	1	1	n.a.	n.a.
Methylobacteriaceae	0	0	0	0	0	0	0.0130446	0		n.a.	n.a.	1	1	1
Sphingomonadaceae	0	0	0	0	0.0160392	0.00381414	0	0		n.a.	0.468	0.465	n.a.	n.a.
Enterobacteriaceae	0	0	0.0438915	0.0201201	0.106738	0	0.0150331	0		0.199	1	1	0.202	1
Moraxellaceae	0	0	0	0	0.00936812	0	0	0		n.a.	1	1	n.a.	n.a.
Pseudomonadaceae	0	0	0	0	0.0281044	0	0	0		n.a.	1	1	n.a.	n.a.
Xanthomonadaceae	0	0	0	0	0	0	0.0206166	0.0106359		n.a.	n.a.	0.467	0.469	0.465
Helicobacteraceae	0	0	0.028683	0.0170992	0.00468406	0	0.0272043	0.0221056		0.198	1	0.2	1	0.199
Bifidobacteriaceae	2.02399	1.6167	0.646053	0.369835	0.0361345	0.0432283	4.3687	5.66267		0.0325	< 0.001	< 0.001	0.00078	0.221
Corynebacteriaceae	0.0809717	0	0	0	0.0044375	0.000348689	0	0		1	1	0.465	n.a.	1
Propionibacteriaceae	0	0	0	0	0.49651	0	0.0101482	0		n.a.	1	1	1	1
Micrococcaceae	0	0	0	0	0.0140522	0	0	0		n.a.	1	1	n.a.	n.a.
Microbacteriaceae	0	0	0	0	0.00936812	0	0	0		n.a.	1	1	n.a.	n.a.
Coriobacteriaceae	0.277944	0.163774	0.287277	0.180228	0.559871	0.430166	0.694368	0.265692		0.914	0.104	0.395	0.00251	0.002
Anaeroplasmataceae	0.046966	0	0.0161421	0	0	0	0	0		1	1	n.a.	1	1
Verrucomicrobiaceae	0.039451	0.02465	0.0712723	0.0307	0.0130634	0	0	0		0.587	0.00269	1	0.0265	0.001
Deferribacteraceae	0.0732006	0.0542593	0.191393	0.186307	0.675296	1.17222	0.55984	1.04203		0.878	0.0568	0.894	0.0444	0.013
Chloroplast	0.0260653	0.0126413	0	0	0	0	0	0		0.2	0.202	n.a.	n.a.	0.201
Genus level
Lachnospiraceae incertae sedis	0.248564	0.200708	0.193103	0.0968754	0.430417	0.135699	0.222927	0.097921		0.544	0.0538	0.00191	0.641	0.723
Anaerostipes	0.020646	0.00734043	0.0335206	0.0210796	0	0	0	0		0.928	0.199	n.a.	0.466	0.2
Marvinbryantia	0.0456697	0.0292713	0.0671998	0.0410968	0.0237873	0.0204314	0.0137079	0.00393348		0.743	0.0771	0.218	0.0877	0.006
Clostridium XlVa	0.173633	0.0979962	0.204084	0.139085	0.092934	0.0950279	0.0827232	0.0314635		0.416	0.189	0.825	0.0128	0.071
Clostridium XlVb	0.052198	0.0377716	0.0404373	0.0335955	0.145953	0.12001	0.173642	0.0871132		0.614	0.00273	0.753	0.00077	< 0.001
Blautia	0.0100328	0.000904502	0	0	0.0130634	0	0.0296216	0.00994927		0.468	1	0.202	0.199	0.25
Dorea	0.0716006	0.0451594	0.22403	0.135143	2.76065	0.682573	6.70877	2.04534		0.111	< 0.001	0.00096	< 0.001	< 0.001
Roseburia	0.0208811	0.0119477	0.0266861	0.0149115	0.759058	1.18883	0.0712091	0.0936404		0.376	0.374	0.591	0.663	0.895
Robinsoniella	0.0169377	0	0.025912	0.0171171	0.0130512	0.00341321	0.0154877	0.00345505		0.732	0.283	0.883	0.927	0.445
Johnsonella	0.0312851	0.00752234	0.0279557	0.016707	0.129898	0.131665	0.0964294	0.0398377		0.349	0.00702	0.736	< 0.001	< 0.001
Coprococcus	0	0	0.0240642	0.0138117	0.0376227	0.0105087	0.0130959	0		0.2	0.0258	0.0254	0.202	1
Gemmiger	0	0	0.0207069	0.00589595	0.0132873	0	0.0140687	0		0.199	1	0.466	0.425	0.467
Shuttleworthia	0	0	0	0	0.00862715	0.00627375	0.0181699	0.0113445		n.a.	0.467	0.733	0.468	0.466
Lactonifactor	0	0	0.0380156	0	0	0	0	0		1	n.a.	n.a.	1	n.a.
Acetitomaculum	0	0	0.0397693	0	0	0	0	0		1	n.a.	n.a.	1	n.a.
unclassified Lachnospiraceae	22.0548	19.6357	29.6611	23.6175	23.2551	9.29679	35.1003	7.00242		0.495	0.892	0.0274	0.635	0.133
Flavonifractor	0.303188	0.218967	1.13612	1.3919	0.866365	0.747839	0.515207	0.185332		0.127	0.0491	0.227	0.243	0.0562
Oscillibacter	0.197778	0.121235	0.376046	0.225809	2.26618	1.41277	2.23158	0.801801		0.0478	< 0.001	0.886	< 0.001	< 0.001
Clostridium IV	0.104378	0.0459118	0.350401	0.232001	0.197737	0.175154	0.269095	0.130538		0.0267	0.184	0.462	0.635	0.004
Butyricicoccus	0.0266204	0.0166856	0.134873	0.132587	0.00950932	0	0.0140395	0.00550315		0.249	0.00151	0.469	0.031	0.003
Ruminococcus	0.0787983	0.0528367	0.0836372	0.0811037	0	0	0.0297975	0.0118671		0.909	0.0013	0.0777	0.0293	0.018
Pseudoflavonifractor	0.113301	0.0858329	0.13428	0.0633613	0.733207	0.558732	0.828098	0.604642		0.659	< 0.001	0.931	0.0007	< 0.001
Anaerotruncus	0.0349308	0.0328958	0.0239787	0.0111865	0.150879	0.105266	0.153776	0.0571123		0.88	< 0.001	0.88	< 0.001	< 0.001
Sporobacter	0.0322978	0.0210356	0.0161972	0.00262527	0.0111518	0.00391729	0.0140687	0		0.281	0.147	1	0.324	0.128
Faecalibacterium	0.0163786	0.00404927	0	0	0.00419094	0	0.0130446	0		0.467	0.464	1	1	0.467
Papillibacter	0.0169377	0	0	0	0.00419094	0	0	0		1	1	1	n.a.	1
Acetivibrio	0	0	0	0	0.013632	0.000409791	0.0261917	0		n.a.	0.465	1	1	1
Acetanaerobacterium	0	0	0.0157754	0	0	0	0	0		1	n.a.	n.a.	1	n.a.
unclassified Ruminococcaceae	1.49898	0.739855	2.44565	1.59642	10.1878	5.64754	7.11896	1.74003		0.152	< 0.001	0.151	0.00052	< 0.001
Peptococcus	0.0254607	0.0227229	0	0	0.0429318	0.0479379	0.039573	0.0231192		0.466	0.0795	0.778	0.00135	0.0244
Anaerovorax	0.0167294	0.00521143	0.0198917	0.00807494	0.0256175	0.0194217	0.0276924	0.0101587		0.776	0.0732	0.603	0.299	0.211
Eubacterium	0.0202429	0	0.0137451	8.95042e-05	0.0334278	0.0191444	0.0218167	0.0177191		1	0.0443	0.201	0.663	0.446
Anaerofustis	0.0338753	0	0.0315507	0	0	0	0	0		1	1	n.a.	1	1
Clostridium XI	0	0	0	0	1.94044	1.41626	1.02512	0.189225		n.a.	< 0.001	0.0744	< 0.001	< 0.001
Sporacetigenium	0	0	0	0	0.0721252	0.0424665	0.042206	0		n.a.	0.0069	0.0177	1	1
Clostridium sensu stricto	0	0	0.0231433	0.0119501	0.791283	0.454396	0	0		0.0758	0.00702	0.00671	0.0774	n.a.
Sarcina	0	0	0	0	0.0123771	0.00753357	0	0		n.a.	0.198	0.201	n.a.	n.a.
Anaerosporobacter	0	0	0.0190078	0	0	0	0	0		1	n.a.	n.a.	1	n.a.
unclassified Clostridiaceae 1	0	0	0.0163448	0.00376607	0.226582	0.123483	0.0130446	0		0.467	0.00695	0.00694	0.468	1
unclassified Peptostreptococcaceae	0	0	0	0	0.222955	0.162346	0.147842	0.0813868		n.a.	< 0.001	0.197	< 0.001	< 0.001
Anaerococcus	0	0	0	0	0	0	0.042206	0		n.a.	n.a.	1	1	1
unclassified Clostridiales Incertae Sedis XIII	0	0	0.018615	0	0	0	0	0		1	n.a.	n.a.	1	n.a.
Allobaculum	27.2363	12.0607	19.5446	12.7813	4.88579	3.16977	16.112	6.28661		0.23	0.00084	< 0.001	0.62	0.0538
Turicibacter	0.171655	0.0275353	0.106004	0.0996931	0.016859	0.00395421	0	0		0.565	0.199	0.201	0.00145	0.2
Coprobacillus	0.0366238	0.0216611	0.0871685	0.097307	0.0136972	0.000502012	0	0		0.548	< 0.001	0.468	0.00739	< 0.001
Clostridium XVIII	0.017865	0.00335851	0.0559083	0.0495105	0.32986	0.115274	1.11346	0.645944		0.0667	< 0.001	0.00277	< 0.001	< 0.001
Erysipelotrichaceae incertae sedis	0	0	0	0	0.0087391	0.00643208	0	0		n.a.	0.469	0.469	n.a.	n.a.
unclassified Erysipelotrichaceae	8.09332	6.13733	7.19994	6.65545	10.5945	8.74971	6.39255	2.27053		0.784	0.507	0.284	0.935	0.648
Lactobacillus	2.49038	1.11155	1.2851	1.0353	15.4946	22.6334	2.00083	2.47712		0.0442	0.0437	0.0474	0.709	0.568
Paralactobacillus	0	0	0	0	0.0133422	0	0	0		n.a.	1	1	n.a.	n.a.
unclassified Lactobacillaceae	0.0521311	0.0290413	0.0514454	0.0203224	0.199743	0.295601	0.0708326	0.0572788		0.95	0.0579	0.146	0.52	0.554
Streptococcus	0.0158738	0.00544167	0	0	0.118777	0.0402686	0.116838	0.106086		0.0766	< 0.001	0.909	< 0.001	0.00139
Lactococcus	0	0	0.018615	0	3.95296	1.19026	2.81467	1.6586		1	< 0.001	0.206	< 0.001	< 0.001
Enterococcus	0.0719133	0.0744886	0	0	0.013225	0.000562935	0.164547	0.0829913		0.468	0.853	0.2	0.199	0.323
unclassified Streptococcaceae	0	0	0	0	0.0227073	0.0130107	0.0200789	0.00849983		n.a.	0.0768	0.987	0.2	0.201
unclassified Enterococcaceae	0	0	0	0	0	0	0.0254473	0.014728		n.a.	n.a.	0.467	0.465	0.467
Aerococcus	0.020247	0	0	0	0	0	0	0		1	1	n.a.	n.a.	1
Staphylococcus	0.0404879	0.0286249	0.0273635	0	0.0319602	0.0228201	0.0232072	0.0178597		0.734	0.392	0.751	0.0206	0.21
Gemella	0.020247	0	0	0	0.0391901	0	0	0		1	1	1	n.a.	1
Bacillus	0	0	0	0	0.01293	0.000505195	0	0		n.a.	0.468	0.465	n.a.	n.a.
Exiguobacterium	0	0	0	0	0.0140522	0	0	0		n.a.	1	1	n.a.	n.a.
Dialister	0	0	0.0325994	0.0187932	0.0149779	0.00352047	0	0		0.0778	0.2	0.202	0.0779	n.a.
Barnesiella	12.9725	3.53889	11.9216	1.76934	0.874132	0.715908	0.298561	0.252515		0.47	< 0.001	0.0304	< 0.001	< 0.001
Odoribacter	0.218526	0.150707	0.280421	0.117512	0.759745	0.737895	0.167617	0.17318		0.365	0.00271	0.00147	0.11	0.454
Parabacteroides	0.156614	0.0943213	0.285527	0.180225	0.195492	0.272069	0.282823	0.364769		0.0918	0.961	0.934	0.459	0.867
Tannerella	0.0135153	0	0.0190078	0	0	0	0	0		1	1	n.a.	1	1
unclassified Porphyromonadaceae	13.0686	3.2878	15.6346	9.96926	1.28035	0.782241	0.35262	0.22551		0.506	< 0.001	0.00107	< 0.001	< 0.001
Prevotella	0.0787572	0.0585558	0.424825	0.22439	0	0	0	0		0.00135	0.0258	n.a.	< 0.001	0.0256
Hallella	0	0	0.0167832	0.00438612	0	0	0	0		0.468	n.a.	n.a.	0.468	n.a.
unclassified Prevotellaceae	2.5403	2.00432	0.59251	0.261181	0.106659	0.163224	0.107585	0		0.00611	< 0.001	0.0575	< 0.001	< 0.001
Bacteroides	0.282971	0.229416	0.308814	0.12942	1.0753	1.16622	0.192243	0.14363		0.793	0.00945	0.00068	0.101	0.363
Alistipes	0.358438	0.11708	0.204846	0.129834	1.8422	1.78005	0.626965	0.680008		0.0284	0.007	0.0661	0.125	0.475
Rikenella	0.0256366	0.0155931	0.0387669	0.0253791	0.302792	0.024854	0.0358616	0		0.101	0.201	0.201	0.037	0.446
unclassified Rikenellaceae	0	0	0.0136818	0	0.0270152	0.0224983	0	0		1	0.2	0.197	1	n.a.
Flavobacterium	0	0	0	0	0.0394595	0.0369354	0	0		n.a.	0.469	0.465	n.a.	n.a.
unclassified Flavobacteriaceae	0	0	0	0	0.00936812	0	0	0		n.a.	1	1	n.a.	n.a.
Sphingobacterium	0	0	0	0	0.00468406	0	0	0		n.a.	1	1	n.a.	n.a.
Bilophila	0	0	0	0	0.00653297	0.00261475	0.0192864	0		n.a.	0.464	1	1	1
Desulfovibrio	0	0	0	0	0	0	0.161377	0		n.a.	n.a.	1	1	1
unclassified Desulfovibrionaceae	0.0871692	0.088722	0.039484	0.0369129	3.2592	1.2823	2.14593	0.789986		0.331	< 0.001	0.0824	< 0.001	< 0.001
Vampirovibrio	0	0	0.0137451	8.95042e-05	0	0	0	0		0.467	n.a.	n.a.	0.468	n.a.
Parasutterella	0.135295	0.148264	0.116337	0.0840083	0	0	0	0		0.773	< 0.001	n.a.	< 0.001	< 0.001
Schlegelella	0	0	0	0	0.00419094	0	0	0		n.a.	1	1	n.a.	n.a.
Janthinobacterium	0	0	0	0	0.0281044	0	0	0		n.a.	1	1	n.a.	n.a.
unclassified Sutterellaceae	0	0	0.0132591	0	0	0	0	0		1	n.a.	n.a.	1	n.a.
Rhizomicrobium	0.0207641	0	0	0	0	0	0	0		1	1	n.a.	n.a.	1
Bradyrhizobium	0	0	0	0	0.0133422	0	0	0		n.a.	1	1	n.a.	n.a.
Methylobacterium	0	0	0	0	0	0	0.0130446	0		n.a.	n.a.	1	1	1
Sphingomonas	0	0	0	0	0.0160392	0.00381414	0	0		n.a.	0.466	0.465	n.a.	n.a.
Escherichia/Shigella	0	0	0.0394718	0.0128982	0.106738	0	0.0150331	0		0.201	1	1	0.201	1
unclassified Enterobacteriaceae	0	0	0.0132591	0	0	0	0	0		1	n.a.	n.a.	1	n.a.
Acinetobacter	0	0	0	0	0.00936812	0	0	0		n.a.	1	1	n.a.	n.a.
Pseudomonas	0	0	0	0	0.0281044	0	0	0		n.a.	1	1	n.a.	n.a.
unclassified Xanthomonadaceae	0	0	0	0	0	0	0.0206166	0.0106359		n.a.	n.a.	0.466	0.466	0.466
Helicobacter	0	0	0.028683	0.0170992	0.00468406	0	0.0228561	0.0148189		0.202	1	0.202	0.884	0.199
unclassified Helicobacteraceae	0	0	0	0	0	0	0.0130446	0		n.a.	n.a.	1	1	1
Bifidobacterium	1.9476	1.5832	0.581042	0.329655	0.0335218	0.0381605	4.25899	5.4765		0.0301	< 0.001	< 0.001	< 0.001	0.213
unclassified Bifidobacteriaceae	0.0763868	0.0618269	0.0650113	0.0596534	0.0130634	0	0.109706	0.18859		0.711	< 0.001	< 0.001	0.391	0.466
Corynebacterium	0.0809717	0	0	0	0.0044375	0.000348689	0	0		1	1	0.471	n.a.	1
Propionibacterium	0	0	0	0	0.49651	0	0.0101482	0		n.a.	1	1	1	1
Arthrobacter	0	0	0	0	0.0140522	0	0	0		n.a.	1	1	n.a.	n.a.
Microbacterium	0	0	0	0	0.00936812	0	0	0		n.a.	1	1	n.a.	n.a.
Enterorhabdus	0.0830102	0.0327387	0.15572	0.115247	0.460612	0.334231	0.618383	0.277395		0.072	0.00142	0.259	0.00058	< 0.001
Olsenella	0.0186744	0.00296351	0.0182139	0.00190328	0	0	0.0269109	0.00865499		0.15	0.00769	0.00663	0.04	0.225
Collinsella	0	0	0	0	0.0130634	0	0	0		n.a.	1	1	n.a.	n.a.
Gordonibacter	0	0	0	0	0.00468406	0	0	0		n.a.	1	1	n.a.	n.a.
Eggerthella	0	0	0	0	0.016559	0	0	0		n.a.	1	1	n.a.	n.a.
Anaeroplasma	0.046966	0	0.0161421	0	0	0	0	0		1	1	n.a.	1	1
Akkermansia	0.039451	0.02465	0.0712723	0.0307	0.0130634	0	0	0		0.591	0.00229	1	0.0255	0.00148
TM7 genera incertae sedis	0.0350671	0.0363084	0.0372301	0	0	0	0.0130446	0		0.734	0.466	1	1	0.733
Mucispirillum	0.0732006	0.0542593	0.191393	0.186307	0.672954	1.1728	0.55984	1.04203		0.876	0.0554	0.886	0.0441	0.012
unclassified Deferribacteraceae	0	0	0	0	0.0140522	0	0	0		n.a.	1	1	n.a.	n.a.
Streptophyta	0.0260653	0.0126413	0	0	0	0	0	0		0.202	0.201	n.a.	n.a.	0.197
Foot note. Average percentage of pyrosequencing reads for the four experimental mouse groups (SD, SD+Bif, HFD and HFD+Bif, n=8 for all) are given and data are expressed as means and standard error of the means. Statistically significant differences were established by using a permutation tests at p-values below 0.05 (in bold). n.a. not applicable.
